# Supplementary material for: Fine-scale population genetic structure of dengue mosquito vector, Aedes aegypti, in Metropolitan Manila, Philippines
Source: PLoS Negl Trop Dis. 2020 May 4;14(5):e0008279. doi: 10.1371/journal.pntd.0008279 (PMC7224578; doi:10.1371/journal.pntd.0008279)
Supplement: S1 Table — (XLSX) [file pntd.0008279.s004.xlsx]

## Sheet: Sheet1
S1 Table. Ae. aegypti collection sites and population size in Metropolitan Manila, Philippines
Study Sites	City	Number of Households	Coordinates	Sample Size
CAL-N	Caloocan City	8	14⁰44'56.72 N/121⁰2'24.09 E	33
CAL-S	Caloocan City	2	14⁰39'30.81 N/120⁰58'46.41 E	14
VAL	Valenzuela City	5	14⁰42'0.34 N/120⁰59'38.37 E	12
QZC-1	Quezon City	4	14⁰42'59.05 N/121⁰3'30.99 E	18
QZC-2	Quezon City	6	14⁰41'14.17 N/121⁰4'53.84 E	32
QZC-3	Quezon City	4	14⁰40'31.3 N/121⁰2'55.07 E	36
QZC-4	Quezon City	14	14⁰38'1.58 N/121⁰1'2.32 E	40
QZC-5	Quezon City	12	14⁰37'29.63 N/121⁰3'34.22 E	28
MNL-1	City of Manila	2	14⁰37'0.08 N/120⁰58'53.82 E	42
MNL-2	City of Manila	5	14⁰34'31.62 N/120⁰59'17.52 E	41
MRK	Marikina City	13	14⁰38'49.29 N/121⁰6'32.45 E	16
SJ-MND	Cities of San Juan and Mandaluyong	7	14⁰35'29.98 N/121⁰1'49.62 E	22
PSG	Pasig City	4	14⁰34'58.71 N/121⁰3'59.42 E	17
MKT	Makati City	9	14⁰33'14.97 N/121⁰1'39.78 E	22
PSY	Pasay City	5	14⁰31'38.32 N/120⁰59'48.27 E	23
TGG	Taguig City	2	14⁰30'36.48 N/121⁰2'51.92 E	10
PRNQ	Paranaque City	11	14⁰28'21.99 N/121⁰1'20.31 E	25
LSP-1	Las Pinas City	6	14⁰27'39.39 N/120⁰59'18.32 E	20
LSP-2	Las Pinas City	5	14⁰26'7.68 N/120⁰59'28.09 E	12
MTLP-1	Mutinlupa City	5	14⁰25'24.62 N/121⁰1'47.88 E	28
MTLP-2	Mutinlupa City	5	14⁰23'32.69 N/121⁰2'7.93 E	35
