# Supplementary material for: Fine-scale population genetic structure of dengue mosquito vector, Aedes aegypti, in Metropolitan Manila, Philippines
Source: PLoS Negl Trop Dis. 2020 May 4;14(5):e0008279. doi: 10.1371/journal.pntd.0008279 (PMC7224578; doi:10.1371/journal.pntd.0008279)
Supplement: S2 Table — (XLSX) [file pntd.0008279.s005.xlsx]

## Sheet: Sheet1
S2 Table. List and Characteristics of Microsatellites markers in Aedes aegypti used in this study
Loci	Primer Sequence (5'-3)	Flourescent label	Repetitive Motiff	Annealing Temperature	Expected Size
A10	F:AATCGTGACGCGTCTTTTG	FAM	CT	57.5	233-239
	R:TAACTGCATCGAGGGAAACC
AT1	F:CGTCGACGTTATCTCCTTGTT		AT	57.5	156-174
	R:GGACCGGAAAGACACAGACA
M313	F:CACCTCGTGACATACAAACACC		ATG	57.5	117-123
	R:ACGTACCCAAGCCACGTACA
H08	F:AAAAACCACGATCACCGAAG	VIC	TCG	56.5	199-205
	R:ACGCGATCACACACTGAAAATG
B07	F:CAAACAACGAACTGCTCACG		GA	56.5	157-183
	R:TCGCAATTTCAACAGGTAGG
M201	F:GGAGCATTCATAGAGAATTGTCA		ATA	56.5	110-116
	R:GAGATGAACCAGTCATAGGGC
F06	F:GCCAAAAACCAACAAACAGG	NED	TAGA	56.5	286-290
	R:AATCGACCCGACCAATAACA
AG7	F:CGTGCGAGTGAATGAGAGAC		GA	56.5	153-185
	R:CATCCTCTCATCAGCTTCTAATAAA
AC4	F:GCGAATCGGTTCCCATAGTA		CA	56.5	128-130
	R:CTTTATCGATCGACGCCATT
AC2	F:AATACAACGCGATCGACTCC	PET	CA	61.5	176-190
	R:AACGATTAGCTGCTCCGAAA
AC7	F:TCGGCAAATTACCACAAACA		CA	61.5	129-143
	R:CATTGGACTCGCTATAACACACA
