# Supplementary material for: Fine-scale population genetic structure of dengue mosquito vector, Aedes aegypti, in Metropolitan Manila, Philippines
Source: PLoS Negl Trop Dis. 2020 May 4;14(5):e0008279. doi: 10.1371/journal.pntd.0008279 (PMC7224578; doi:10.1371/journal.pntd.0008279)
Supplement: S3 Table — (XLSX) [file pntd.0008279.s006.xlsx]

## Sheet: Sheet1
S3 Table . Allelle frequencies of the 11 microsatellite loci in Ae aegypti populations in Metropolitan Manila
Loci	Allelle	CAL-N	CAL-S	VAL	QZC-1	QZC-2	QZC-3	QZC-4	QZC-5	MNL-1	MNL-2	MRK	SJ-MND	PSG	MKT	PSY	TGG	PRNQ	LSP-1	LSP-2	MTLP-1	MTLP-2
A10	214	0	0	0	0	0	0.01389	0	0	0	0	0	0	0	0	0	0	0	0	0	0	0
	216	0	0	0	0	0	0	0	0	0	0	0	0.02273	0	0	0	0	0	0	0	0	0
	218	0.01515	0	0	0	0	0.01389	0.05	0.07143	0.0119	0.03659	0.03125	0.18182	0	0	0.08696	0	0.1	0.125	0.125	0.125	0.01429
	228	0	0	0	0	0	0.01389	0	0	0	0.0122	0	0	0	0	0	0	0	0	0	0	0.01429
	236	0.22727	0.17857	0.41667	0.13889	0.29688	0.13889	0.225	0.32143	0.2619	0.18293	0.1875	0.11364	0.17647	0.29545	0.19565	0.35	0.24	0.325	0.25	0.17857	0.17143
	238	0.04545	0	0	0.13889	0.01563	0	0	0	0.0119	0	0.0625	0	0	0	0.06522	0	0.02	0	0.08333	0.01786	0.02857
	240	0.07576	0.10714	0.125	0.08333	0.01563	0.09722	0.0125	0.03571	0.04762	0.07317	0.03125	0.09091	0	0.02273	0.04348	0.05	0.06	0.025	0.04167	0.08929	0.02857
	242	0.43939	0.42857	0.33333	0.5	0.40625	0.51389	0.4875	0.30357	0.5119	0.52439	0.40625	0.27273	0.64706	0.31818	0.54348	0.4	0.36	0.375	0.33333	0.44643	0.54286
	244	0.15152	0.28571	0.08333	0.13889	0.26563	0.16667	0.225	0.25	0.11905	0.17073	0.21875	0.27273	0.14706	0.31818	0.06522	0.2	0.16	0.15	0.16667	0.14286	0.18571
	246	0.04545	0	0	0	0	0	0	0.01786	0.0119	0	0.0625	0.04545	0.02941	0.02273	0	0	0.04	0	0	0	0
	248	0	0	0.04167	0	0	0.04167	0	0	0.02381	0	0	0	0	0.02273	0	0	0.02	0	0	0	0.01429
AT1	145	0	0	0	0	0	0	0	0.19643	0.0119	0.04878	0	0.06818	0	0	0	0	0.12	0.025	0.04167	0.08929	0
	147	0.0303	0.10714	0	0	0.04688	0	0.025	0	0	0.0122	0	0.04545	0	0	0.02174	0	0.02	0.075	0	0	0.02857
	149	0.06061	0.03571	0.04167	0.05556	0	0.02778	0	0.03571	0.07143	0.03659	0.03125	0.04545	0.05882	0.02273	0	0.1	0.02	0	0	0.01786	0.02857
	151	0.12121	0.10714	0.20833	0.25	0.1875	0.16667	0.1875	0.19643	0.16667	0.28049	0.25	0.15909	0.20588	0.20455	0.17391	0.15	0.26	0.1	0.08333	0.16071	0.12857
	153	0.06061	0.07143	0.04167	0.13889	0.01563	0.02778	0.075	0.10714	0.13095	0.03659	0	0.04545	0.05882	0.04545	0.02174	0	0.04	0.025	0.04167	0.10714	0.08571
	155	0.19697	0.35714	0.20833	0.25	0.34375	0.30556	0.2125	0.14286	0.19048	0.2439	0.25	0.15909	0.41176	0.20455	0.23913	0.35	0.28	0.375	0.16667	0.25	0.3
	157	0.22727	0.03571	0.125	0.16667	0.07813	0.15278	0.15	0.125	0.10714	0.12195	0.15625	0.02273	0.11765	0.11364	0.19565	0.15	0.06	0.15	0.16667	0.07143	0.11429
	159	0.06061	0.10714	0.08333	0	0.0625	0.04167	0.1375	0.05357	0.02381	0.15854	0.15625	0.06818	0.05882	0.13636	0.13043	0.2	0.1	0.075	0.29167	0.14286	0.1
	161	0.06061	0.10714	0	0.05556	0.09375	0.05556	0.0625	0	0.09524	0	0.03125	0.02273	0.02941	0.11364	0.06522	0	0	0	0	0.03571	0.02857
	163	0.0303	0.03571	0.04167	0.02778	0.01563	0.08333	0.0375	0.03571	0.04762	0.02439	0.03125	0.06818	0.05882	0.06818	0.04348	0	0	0.05	0.04167	0.05357	0.02857
	165	0.0303	0.03571	0.08333	0.02778	0.03125	0.02778	0.025	0.05357	0.0119	0.0122	0	0.02273	0	0	0	0	0.02	0	0	0	0.04286
	167	0.01515	0	0.08333	0.02778	0.07813	0.05556	0.0125	0	0.07143	0	0.03125	0.02273	0	0.04545	0.06522	0	0.02	0.025	0.125	0	0.05714
	169	0.01515	0	0.08333	0	0	0	0.025	0.03571	0.02381	0	0.03125	0	0	0.02273	0.02174	0	0.02	0.025	0	0	0
	171	0.06061	0	0	0	0.03125	0	0.0375	0.01786	0.0119	0.02439	0	0.02273	0	0	0.02174	0.05	0	0	0	0.05357	0.02857
	173	0	0	0	0	0.01563	0.04167	0	0	0.0119	0	0	0	0	0	0	0	0	0.025	0	0	0
	175	0	0	0	0	0	0.01389	0	0	0	0	0.03125	0	0	0.02273	0	0	0	0	0	0	0
	179	0.0303	0	0	0	0	0	0.0125	0	0.02381	0	0	0.22727	0	0	0	0	0.04	0.05	0.04167	0.01786	0.02857
M313	110	0	0	0	0	0	0	0	0	0	0	0	0.02273	0	0	0	0	0	0	0	0	0
	113	0	0	0	0	0	0	0	0	0	0	0	0	0.02941	0.02273	0	0	0	0	0	0	0
	116	0	0	0.125	0	0	0	0.0125	0	0.03571	0	0.03125	0.02273	0.02941	0	0	0	0	0	0	0	0
	119	0.09091	0.21429	0.16667	0.05556	0.04688	0.04167	0.1	0.19643	0.14286	0	0.0625	0.13636	0.08824	0.20455	0.13043	0	0.08	0.225	0.08333	0.14286	0.1
	120	0	0	0	0	0	0	0	0	0	0	0	0	0	0	0	0	0.02	0	0	0	0
	122	0	0	0	0	0	0	0	0	0	0	0	0.02273	0	0	0	0	0.06	0	0	0	0
	125	0.62121	0.60714	0.70833	0.80556	0.84375	0.72222	0.6625	0.60714	0.59524	0.84146	0.78125	0.65909	0.47059	0.72727	0.71739	0.75	0.72	0.725	0.70833	0.55357	0.67143
	128	0.06061	0	0	0.05556	0.03125	0.05556	0.0625	0.01786	0.09524	0	0	0.04545	0.05882	0	0.06522	0	0	0	0	0.07143	0
	131	0.22727	0.17857	0	0.08333	0.07813	0.18056	0.1625	0.17857	0.13095	0.15854	0.125	0.09091	0.32353	0.04545	0.08696	0.25	0.12	0.05	0.20833	0.23214	0.22857
AC4	116	0	0	0	0	0.01563	0	0	0	0	0	0	0	0	0	0	0	0	0	0	0	0
	120	0.68182	0.57143	0.58333	0.63889	0.71875	0.70833	0.825	0.73214	0.66667	0.84146	0.8125	0.75	0.5	0.65909	0.84783	0.8	0.84	0.825	0.79167	0.75	0.68571
	122	0.31818	0.42857	0.41667	0.36111	0.21875	0.25	0.1625	0.26786	0.33333	0.15854	0.1875	0.22727	0.5	0.31818	0.1087	0.2	0.16	0.175	0.20833	0.25	0.25714
	124	0	0	0	0	0.04688	0.02778	0.0125	0	0	0	0	0.02273	0	0.02273	0.04348	0	0	0	0	0	0.05714
	126	0	0	0	0	0	0.01389	0	0	0	0	0	0	0	0	0	0	0	0	0	0	0
AG7	143	0.01515	0.03571	0	0	0.01563	0.01389	0.0125	0.03571	0.03571	0.06098	0.0625	0	0.05882	0.09091	0.04348	0	0.06	0	0	0.08929	0.04286
	145	0	0	0	0	0	0	0	0	0	0	0	0	0	0	0	0	0	0	0	0.01786	0
	147	0.06061	0.25	0.16667	0.08333	0.03125	0.01389	0.05	0.07143	0.04762	0.09756	0.15625	0.04545	0.20588	0.18182	0.15217	0.05	0.06	0.25	0.125	0.14286	0.12857
	148	0	0	0	0	0	0	0	0	0	0	0	0	0	0	0	0	0	0	0	0.01786	0
	149	0.69697	0.5	0.79167	0.75	0.65625	0.69444	0.6125	0.58929	0.57143	0.54878	0.5	0.68182	0.44118	0.5	0.47826	0.5	0.64	0.55	0.45833	0.57143	0.35714
	151	0.04545	0.03571	0	0	0.125	0.125	0.1	0.17857	0.10714	0.13415	0.15625	0.06818	0.08824	0.06818	0.21739	0.15	0.12	0.025	0.16667	0	0.22857
	153	0.01515	0	0	0	0.01563	0	0	0	0	0.0122	0	0	0	0.02273	0	0.05	0	0.1	0	0	0.01429
	155	0.0303	0.03571	0	0.02778	0	0.02778	0.0875	0.03571	0.09524	0.06098	0.03125	0.04545	0.08824	0.06818	0	0.05	0.02	0.025	0.04167	0.01786	0.01429
	157	0.12121	0.10714	0.04167	0.13889	0.10938	0.06944	0.0625	0.03571	0.13095	0.04878	0.0625	0.09091	0.02941	0	0.06522	0.05	0.06	0.05	0.04167	0.07143	0.11429
	159	0.01515	0.03571	0	0	0.01563	0.02778	0.075	0.03571	0.0119	0.03659	0	0.04545	0.05882	0.04545	0.02174	0.05	0.04	0	0.04167	0.05357	0.02857
	161	0	0	0	0	0	0	0	0.01786	0	0	0	0	0	0.02273	0.02174	0.1	0	0	0.125	0	0.01429
	165	0	0	0	0	0.03125	0.02778	0	0	0	0	0.03125	0.02273	0	0	0	0	0	0	0	0.01786	0.05714
	167	0	0	0	0	0	0	0	0	0	0	0	0	0.02941	0	0	0	0	0	0	0	0
F06	241	0	0	0	0	0.01563	0.02778	0	0	0	0.0122	0	0	0	0	0	0	0	0	0	0	0
	245	0.81818	0.82143	0.70833	0.91667	0.89063	0.76389	0.85	0.96429	0.84524	0.82927	0.90625	0.90909	0.85294	0.93182	0.78261	0.7	0.78	0.925	0.70833	0.98214	0.87143
	249	0.18182	0.17857	0.29167	0.08333	0.09375	0.20833	0.15	0.03571	0.15476	0.15854	0.09375	0.09091	0.14706	0.06818	0.21739	0.3	0.22	0.075	0.29167	0.01786	0.12857
AC2	166	0	0	0	0	0	0	0	0	0	0.0122	0.0625	0	0	0.02273	0	0	0	0.025	0	0.03571	0
	170	0	0	0.08333	0	0	0	0	0	0	0	0	0	0	0	0	0	0	0	0	0	0
	172	0	0	0	0	0	0	0	0	0	0	0	0	0	0	0	0	0	0.05	0	0	0
	174	0	0	0	0	0	0	0	0	0	0	0.03125	0	0	0	0	0	0.02	0	0	0	0
	178	0.40909	0.39286	0.33333	0.38889	0.39063	0.26389	0.3	0.375	0.34524	0.35366	0.375	0.40909	0.44118	0.40909	0.36957	0.2	0.2	0.4	0.41667	0.39286	0.28571
	180	0.13636	0.17857	0.08333	0.27778	0.17188	0.22222	0.175	0.14286	0.15476	0.18293	0.09375	0.11364	0.14706	0.15909	0.1087	0.3	0.2	0.125	0.08333	0.25	0.22857
	182	0.45455	0.42857	0.5	0.33333	0.42188	0.51389	0.525	0.48214	0.46429	0.45122	0.4375	0.47727	0.41176	0.40909	0.52174	0.5	0.58	0.4	0.5	0.32143	0.48571
	184	0	0	0	0	0.01563	0	0	0	0	0	0	0	0	0	0	0	0	0	0	0	0
	192	0	0	0	0	0	0	0	0	0.03571	0	0	0	0	0	0	0	0	0	0	0	0
AC7	122	0	0	0	0	0.03125	0.02778	0.0625	0.05357	0.02381	0	0.03125	0.04545	0.02941	0	0.06522	0	0.02	0.025	0.04167	0	0.04286
	124	0.57576	0.67857	0.54167	0.63889	0.54688	0.59722	0.5875	0.625	0.66667	0.73171	0.59375	0.61364	0.76471	0.70455	0.65217	0.5	0.52	0.5	0.45833	0.64286	0.71429
	126	0.16667	0.14286	0.08333	0.05556	0.21875	0.15278	0.125	0.10714	0.08333	0.08537	0.15625	0.11364	0.02941	0.11364	0.08696	0.35	0.24	0.125	0.08333	0.07143	0.07143
	128	0.13636	0.10714	0.04167	0.08333	0.03125	0.02778	0.025	0.01786	0.02381	0.02439	0.03125	0.06818	0.02941	0	0.06522	0	0.04	0.15	0.04167	0.14286	0.04286
	130	0	0	0	0	0	0	0	0.01786	0	0	0.03125	0	0	0	0	0	0	0	0	0	0
	134	0	0	0	0	0	0.01389	0	0	0	0	0	0	0	0	0	0	0	0	0	0	0
	136	0	0	0.125	0	0	0	0.0375	0	0	0	0	0.02273	0	0	0	0	0	0	0	0	0.01429
	138	0.07576	0.03571	0.16667	0.22222	0.125	0.125	0.125	0.125	0.16667	0.15854	0.09375	0.11364	0.08824	0.13636	0.1087	0.15	0.14	0.15	0.25	0.08929	0.07143
	140	0.01515	0.03571	0.04167	0	0.04688	0.05556	0.025	0	0.03571	0	0.03125	0.02273	0.05882	0.02273	0.02174	0	0.02	0	0.125	0.01786	0.04286
	142	0.01515	0	0	0	0	0	0.0125	0.01786	0	0	0	0	0	0	0	0	0	0	0	0	0
	144	0.01515	0	0	0	0	0	0	0	0	0	0	0	0	0	0	0	0	0	0	0	0
	146	0	0	0	0	0	0	0	0	0	0	0.03125	0	0	0.02273	0	0	0	0.025	0	0.01786	0
	147	0	0	0	0	0	0	0	0	0	0	0	0	0	0	0	0	0	0.025	0	0.01786	0
	150	0	0	0	0	0	0	0	0.03571	0	0	0	0	0	0	0	0	0.02	0	0	0	0
B07	156	0	0	0	0	0	0	0	0	0	0	0	0	0	0	0	0	0	0.025	0	0	0
	157	0	0	0	0	0	0	0	0	0	0	0	0	0	0	0.02174	0	0	0	0	0	0
	160	0	0	0	0	0	0	0	0	0	0	0	0	0	0	0	0	0	0	0.04167	0.01786	0
	162	0	0	0	0	0	0	0.0125	0	0.0119	0	0.03125	0	0	0	0	0	0	0	0	0	0
	166	0.16667	0.07143	0.08333	0.13889	0.17188	0.20833	0.1625	0.19643	0.13095	0.08537	0.09375	0.22727	0.14706	0.02273	0.13043	0.15	0.08	0.15	0.125	0.21429	0.12857
	170	0	0	0	0	0.04688	0.01389	0.025	0.01786	0	0.0122	0	0	0	0.02273	0	0	0	0.025	0	0	0.01429
	172	0.27273	0.07143	0.125	0.19444	0.14063	0.18056	0.1625	0.16071	0.10714	0.19512	0.09375	0.13636	0.08824	0.15909	0.23913	0.25	0.16	0.125	0.125	0.21429	0.31429
	174	0.01515	0.07143	0	0.02778	0.01563	0.02778	0.0125	0	0.03571	0.0122	0	0.02273	0.02941	0	0.02174	0	0	0.025	0.04167	0	0
	176	0.15152	0.03571	0.25	0.27778	0.17188	0.15278	0.1625	0.08929	0.20238	0.26829	0.25	0.20455	0.23529	0.27273	0.21739	0.2	0.32	0.225	0.08333	0.26786	0.21429
	178	0.0303	0.07143	0.08333	0.02778	0.03125	0.02778	0.05	0.03571	0.04762	0.04878	0	0	0.08824	0.02273	0.08696	0	0	0.1	0.08333	0.03571	0.05714
	180	0.07576	0.10714	0	0.05556	0.09375	0.11111	0.1125	0.125	0.10714	0.06098	0.125	0	0.02941	0.06818	0.02174	0.15	0.04	0.05	0.08333	0	0.01429
	182	0.12121	0.28571	0.25	0.05556	0.15625	0.125	0.0875	0.17857	0.15476	0.07317	0.1875	0.22727	0.08824	0.15909	0.08696	0.1	0.16	0.125	0.125	0.10714	0.07143
	184	0.01515	0.21429	0.16667	0.11111	0.0625	0.11111	0.1	0.07143	0.10714	0.13415	0.125	0.15909	0.17647	0.15909	0.08696	0.05	0.18	0.025	0.08333	0.08929	0.11429
	186	0.09091	0.03571	0	0.05556	0.0625	0.01389	0.075	0.07143	0.05952	0.07317	0.03125	0	0.08824	0.06818	0.02174	0.05	0.02	0.075	0.08333	0	0.04286
	187	0	0	0	0	0	0	0	0	0	0	0	0	0	0	0.02174	0	0	0	0.04167	0	0
	188	0.01515	0	0.04167	0.05556	0.03125	0	0	0.03571	0	0.02439	0	0.02273	0.02941	0.04545	0.02174	0.05	0.02	0	0.08333	0.01786	0.02857
	190	0.0303	0	0	0	0	0	0.025	0	0.02381	0	0.0625	0	0	0	0	0	0	0	0	0	0
	192	0.01515	0.03571	0	0	0.01563	0.01389	0	0	0.0119	0	0	0	0	0	0	0	0	0.025	0	0.01786	0
	194	0	0	0	0	0	0.01389	0.0125	0.01786	0	0.0122	0	0	0	0	0.02174	0	0.02	0.025	0	0.01786	0
H08	193	0	0	0	0	0.01563	0.01389	0	0	0	0.0122	0	0.02273	0	0	0	0	0	0	0	0	0
	196	0	0	0	0	0	0	0.0125	0	0	0	0.0625	0	0	0	0	0	0.04	0	0	0.01786	0
	199	0	0	0	0	0	0.01389	0	0	0	0.02439	0.125	0	0	0	0	0	0	0	0	0	0
	205	0.0303	0	0.08333	0.05556	0.03125	0.02778	0.075	0.01786	0.02381	0.03659	0.09375	0.04545	0.05882	0	0	0	0	0.075	0	0.03571	0.05714
	208	0.25758	0.28571	0.20833	0.25	0.25	0.16667	0.2875	0.26786	0.2381	0.2439	0.21875	0.27273	0.29412	0.20455	0.15217	0.3	0.44	0.2	0.20833	0.42857	0.22857
	210	0	0	0	0	0	0	0	0	0	0	0	0	0	0	0	0	0	0.025	0	0	0
	211	0.71212	0.71429	0.70833	0.69444	0.70313	0.77778	0.625	0.71429	0.7381	0.68293	0.5	0.65909	0.64706	0.79545	0.84783	0.7	0.52	0.65	0.79167	0.51786	0.71429
	214	0	0	0	0	0	0	0	0	0	0	0	0	0	0	0	0	0	0.05	0	0	0
M201	117	0.63636	0.53571	0.66667	0.55556	0.625	0.61111	0.5375	0.58929	0.59524	0.58537	0.625	0.59091	0.52941	0.52273	0.52174	0.6	0.48	0.55	0.70833	0.60714	0.57143
	120	0	0.07143	0	0	0	0.01389	0.0125	0.03571	0.0119	0	0	0	0	0	0.02174	0	0.1	0.05	0	0.07143	0.05714
	121	0	0	0	0	0	0	0	0	0	0	0	0	0	0	0.02174	0	0	0	0	0	0
	123	0.34848	0.35714	0.33333	0.41667	0.375	0.33333	0.45	0.375	0.39286	0.41463	0.34375	0.27273	0.47059	0.47727	0.3913	0.4	0.42	0.25	0.20833	0.28571	0.35714
	126	0.01515	0.03571	0	0.02778	0	0.04167	0	0	0	0	0.03125	0.13636	0	0	0.04348	0	0	0.15	0.08333	0.03571	0.01429
Na		4.11	3.87	3.88	3.62	3.83	3.81	4.08	3.81	3.97	3.96	4.36	3.63	3.94	3.99	4.24	3.56	4.22	4.09	3.83	4.25	3.91
Np		0.08	0.11	0.03	0.1	0.06	0.02	0.08	0.05	0.09	0.02	0.06	0.02	0.09	0.06	0.27	0.07	0.04	0.13	0.02	0.13	0.02
Allelic richness (Na) and private allelic richness (Np)
