# Supplementary material for: Fine-scale population genetic structure of dengue mosquito vector, Aedes aegypti, in Metropolitan Manila, Philippines
Source: PLoS Negl Trop Dis. 2020 May 4;14(5):e0008279. doi: 10.1371/journal.pntd.0008279 (PMC7224578; doi:10.1371/journal.pntd.0008279)
Supplement: S4 Table — (XLSX) [file pntd.0008279.s007.xlsx]

## Sheet: Sheet1
S4 Table. Analysis of the Genetic Diversity of Ae. aegypti using 11 microsatellite loci
Pop	Locus	Na	Ne	Ho	He	Fis	p-value
CAL-N	A10	7	3.6	0.606061	0.722222	0.160839	0.3678
	AT1	14	7.83453	0.969697	0.87236	-0.111579	0.0139
	M313	4	2.22472	0.242424	0.550505	0.559633	0.008
	AC4	2	1.76642	0.151515	0.433884	0.650794	0.0816
	AG7	8	1.96926	0.242424	0.492195	0.507463	0
	F06	2	1.42353	0.181818	0.297521	0.388889	0.0012
	AC2	3	2.54737	0.575758	0.607438	0.0521542	0.1333
	AC7	7	2.60215	0.606061	0.615702	0.01566	0.0712
	B07	12	6.3871	0.69697	0.843434	0.173653	0.0304
	H08	3	1.74101	0.424242	0.42562	0.00323625	0.269
	M201	3	1.89887	0.727273	0.47337	-0.536372	0
CAL-S	A10	4	3.23967	0.714286	0.691327	-0.0332103	0.3824
	AT1	10	5.44444	0.714286	0.816327	0.125	0.4288
	M313	3	2.24	0.0714286	0.553571	0.870968	1
	AC4	2	1.96	0.142857	0.489796	0.708333	0.0618
	AG7	7	3.03876	0.357143	0.670918	0.467681	0.0238
	F06	2	1.41516	0.214286	0.293367	0.269565	1
	AC2	3	2.70345	0.642857	0.630102	-0.0202429	0.0216
	AC7	5	2.02062	0.428571	0.505102	0.151515	0.2997
	B07	10	6.125	0.642857	0.836735	0.231707	0.0599
	H08	2	1.68966	0.428571	0.408163	-0.05	0.0591
	M201	4	2.37576	0.785714	0.579082	-0.356828	0.0213
VAL	A10	5	3.23596	0.583333	0.690972	0.155779	0.1673
	AT1	10	7.38462	0.833333	0.864583	0.0361446	0.0373
	M313	3	1.83439	0.25	0.454861	0.450382	0.7113
	AC4	2	1.94595	0.333333	0.486111	0.314286	0.0632
	AG7	3	1.52381	0.0833333	0.34375	0.757576	0.1777
	F06	2	1.70414	0.25	0.413194	0.394958	1
	AC2	4	2.66667	0.583333	0.625	0.0666667	0.8675
	AC7	6	2.88	0.5	0.652778	0.234043	1
	B07	7	5.43396	1	0.815972	-0.225532	0.1389
	H08	3	1.81132	0.5	0.447917	-0.116279	0.0262
	M201	2	1.8	0.666667	0.444444	-0.5	0.7612
QZC-1	A10	5	3.17647	0.555556	0.685185	0.189189	0.9378
	AT1	9	5.53846	0.666667	0.819444	0.186441	0.6226
	M313	4	1.51049	0.166667	0.337963	0.506849	0.1607
	AC4	2	1.85673	0.388889	0.46142	0.157191	0.1587
	AG7	4	1.69634	0.333333	0.410494	0.18797	0.034
	F06	2	1.18033	0.166667	0.152778	-0.0909091	0.1549
	AC2	3	2.94545	0.666667	0.660494	-0.00934579	0.4192
	AC7	4	2.13861	0.555556	0.532407	-0.0434783	1
	B07	10	6.23077	0.611111	0.839506	0.272059	0.0706
	H08	3	1.82535	0.333333	0.45216	0.262799	1
	M201	3	2.07029	0.722222	0.516975	-0.397015	0.0027
QZC-2	A10	5	3.08434	0.5	0.675781	0.260116	0.6389
	AT1	12	5.46133	0.78125	0.816895	0.0436342	0.3004
	M313	4	1.38659	0.25	0.278809	0.103327	0.0647
	AC4	4	1.764	0.3125	0.433105	0.278467	0.0056
	AG7	8	2.16949	0.375	0.539062	0.304348	0
	F06	3	1.2465	0.15625	0.197754	0.209877	0.2076
	AC2	4	2.77507	0.65625	0.639648	-0.0259542	0.599
	AC7	6	2.72703	0.71875	0.633301	-0.134927	0.789
	B07	12	8.03137	0.75	0.875488	0.143335	0.5254
	H08	4	1.79178	0.46875	0.441895	-0.0607735	0.5469
	M201	2	1.88235	0.75	0.46875	-0.6	0.0015
QZC-3	A10	8	3.09677	0.555556	0.677083	0.179487	0.6593
	AT1	12	6.11321	0.833333	0.83642	0.00369004	0.0056
	M313	4	1.78882	0.361111	0.440972	0.181102	0.011
	AC4	4	1.76928	0.361111	0.434799	0.169476	0.4386
	AG7	8	1.97863	0.305556	0.494599	0.382215	0
	F06	3	1.59312	0.361111	0.372299	0.0300518	0.0359
	AC2	3	2.61027	0.722222	0.616898	-0.170732	0.0874
	AC7	7	2.49711	0.583333	0.599537	0.027027	0.3791
	B07	12	7.04348	0.666667	0.858025	0.223022	0
	H08	5	1.5776	0.305556	0.366127	0.165437	0.627
	M201	4	2.05551	0.722222	0.513503	-0.406461	0
QZC-4	A10	5	2.92772	0.65	0.658438	0.0128144	0.4192
	AT1	13	7.33945	0.875	0.86375	-0.0130246	0.391
	M313	5	2.08605	0.425	0.520625	0.183673	0.0117
	AC4	3	1.41405	0.15	0.292813	0.487727	0
	AG7	7	2.46914	0.35	0.595	0.411765	0
	F06	2	1.34228	0.2	0.255	0.215686	0.0156
	AC2	3	2.52366	0.675	0.60375	-0.118012	0.0579
	AC7	8	2.61011	0.575	0.616875	0.0678825	0.1398
	B07	13	8.37696	0.725	0.880625	0.176721	0
	H08	4	2.08741	0.55	0.520938	-0.0557888	1
	M201	3	2.03433	0.775	0.508437	-0.524278	0.0605
QZC-5	A10	6	3.77831	0.785714	0.735332	-0.0685169	0.1672
	AT1	11	7.43128	0.892857	0.865434	-0.0316875	0.9176
	M313	4	2.27576	0.321429	0.560587	0.426621	0.4814
	AC4	2	1.64533	0.107143	0.392219	0.726829	0.3561
	AG7	8	2.56628	0.285714	0.610332	0.53187	0
	F06	2	1.07397	0.0714286	0.0688776	-0.037037	0.352
	AC2	3	2.54133	0.678571	0.606505	-0.118822	0.0243
	AC7	8	2.36501	0.535714	0.577168	0.0718232	0.0391
	B07	11	7.50239	0.714286	0.866709	0.175865	0.0394
	H08	3	1.71742	0.5	0.41773	-0.196947	0.5408
	M201	3	2.04433	0.607143	0.510842	-0.188514	0.147
MNL-1	A10	8	2.87296	0.642857	0.651927	0.013913	0.0003
	AT1	15	8.58394	0.809524	0.883503	0.0837344	0.0745
	M313	5	2.48626	0.5	0.597789	0.163585	0.2156
	AC4	2	1.8	0.333333	0.444444	0.25	0.3488
	AG7	7	2.71803	0.428571	0.632086	0.321973	0
	F06	2	1.35432	0.214286	0.261621	0.180932	0.0003
	AC2	4	2.77795	0.690476	0.640023	-0.0788308	0.1166
	AC7	6	2.07652	0.428571	0.518424	0.173319	0.3618
	B07	12	8.03645	0.619048	0.875567	0.292975	0
	H08	3	1.66102	0.380952	0.397959	0.042735	0.8669
	M201	3	1.96546	0.714286	0.491213	-0.454126	0
MNL-2	A10	6	2.90328	0.682927	0.655562	-0.0417423	0.0582
	AT1	11	5.41385	0.682927	0.815289	0.16235	0.201
	M313	2	1.36389	0.219512	0.266805	0.177258	0.0008
	AC4	2	1.36389	0.121951	0.266805	0.542921	0.0004
	AG7	8	2.94138	0.414634	0.660024	0.371789	0
	F06	3	1.40259	0.195122	0.287032	0.320207	0.3867
	AC2	4	2.76026	0.536585	0.637716	0.158582	0.3303
	AC7	4	1.75929	0.341463	0.431588	0.208822	0.1481
	B07	12	6.52816	0.682927	0.846817	0.193537	0
	H08	5	1.89408	0.487805	0.47204	-0.0333963	0.4164
	M201	2	1.94335	0.780488	0.485425	-0.607843	0.0075
MRK	A10	7	3.87879	0.6875	0.742188	0.0736842	0.9987
	AT1	10	5.56522	0.8125	0.820312	0.00952381	0.9251
	M313	4	1.58514	0.3125	0.369141	0.153439	0.0693
	AC4	2	1.4382	0.125	0.304688	0.589744	0.0041
	AG7	7	3.24051	0.25	0.691406	0.638418	0
	F06	2	1.20471	0.1875	0.169922	-0.103448	-
	AC2	5	2.89266	0.6875	0.654297	-0.0507463	0.5965
	AC7	8	2.56	0.5625	0.609375	0.0769231	0.053
	B07	9	6.5641	0.75	0.847656	0.115207	0.1607
	H08	5	3.06587	0.5	0.673828	0.257971	1
	M201	3	1.96169	0.75	0.490234	-0.52988	0.6341
SJ-MND	A10	7	4.86432	0.909091	0.794421	-0.144343	0.2352
	AT1	14	8	0.909091	0.875	-0.038961	0.1373
	M313	7	2.15111	0.409091	0.535124	0.235521	0.2261
	AC4	3	1.62689	0.136364	0.385331	0.646113	0.1439
	AG7	7	2.06397	0.318182	0.515496	0.382766	0.0077
	F06	2	1.19802	0.0909091	0.165289	0.45	0.0244
	AC2	3	2.45063	0.545455	0.591942	0.078534	0.7223
	AC7	7	2.43829	0.5	0.589876	0.152364	1
	B07	7	5.26087	0.681818	0.809917	0.158163	0.0188
	H08	4	1.95556	0.409091	0.488636	0.162791	0.6495
	M201	3	2.26168	0.545455	0.557851	0.0222222	0.3386
PSG	A10	4	2.11722	0.470588	0.527682	0.108197	0.2606
	AT1	8	4.15827	0.823529	0.759516	-0.0842825	0.1438
	M313	6	2.94898	0.529412	0.6609	0.198953	0.003
	AC4	2	2	0.294118	0.5	0.411765	0.143
	AG7	8	3.82781	0.411765	0.738754	0.442623	0
	F06	2	1.33487	0.0588235	0.250865	0.765517	0.0908
	AC2	3	2.59193	0.647059	0.614187	-0.0535211	0.0297
	AC7	6	1.67052	0.411765	0.401384	-0.0258621	0.178
	B07	10	7.04878	0.705882	0.858131	0.177419	0.0285
	H08	3	1.96599	0.588235	0.491349	-0.197183	1
	M201	2	1.9931	0.823529	0.49827	-0.652778	0.141
MKT	A10	6	3.43262	0.818182	0.708678	-0.154519	0.4635
	AT1	11	7.22388	0.818182	0.86157	0.0503597	0.1744
	M313	4	1.74414	0.227273	0.426653	0.467312	0
	AC4	3	1.86513	0.5	0.463843	-0.077951	0
	AG7	8	3.29252	0.363636	0.696281	0.477745	0
	F06	2	1.14556	0.0454545	0.127066	0.642276	1
	AC2	4	2.77364	0.863636	0.639463	-0.350565	0.6731
	AC7	5	1.89062	0.590909	0.471074	-0.254386	0.0123
	B07	10	6.12658	0.818182	0.836777	0.0222222	0
	H08	2	1.48239	0.227273	0.325413	0.301587	0.2502
	M201	2	1.99588	0.863636	0.498967	-0.730849	0.0014
PSY	A10	6	2.84409	0.73913	0.648393	-0.139942	0.9763
	AT1	11	6.45122	0.913043	0.844991	-0.0805369	0.6809
	M313	4	1.84	0.391304	0.456522	0.142857	0.0188
	AC4	3	1.36516	0.217391	0.267486	0.187279	0.0151
	AG7	7	3.26543	0.304348	0.693762	0.561308	0.0012
	F06	2	1.51576	0.173913	0.340265	0.488889	0.2153
	AC2	3	2.37753	0.695652	0.579395	-0.200653	0.0952
	AC7	6	2.20417	0.434783	0.546314	0.204152	0.0501
	B07	13	6.78205	0.565217	0.852552	0.337029	0.0256
	H08	2	1.34777	0.304348	0.258034	-0.179487	0.0716
	M201	5	2.33554	0.826087	0.571834	-0.444628	0.0061
TGG	A10	4	3.07692	0.7	0.675	-0.037037	0.5619
	AT1	6	4.54545	0.7	0.78	0.102564	0.7054
	M313	2	1.6	0.3	0.375	0.2	0.1118
	AC4	2	1.47059	0.2	0.32	0.375	0.0013
	AG7	8	3.38983	0.6	0.705	0.148936	0.0019
	F06	2	1.72414	0.2	0.42	0.52381	1
	AC2	3	2.63158	0.8	0.62	-0.290323	0.7351
	AC7	3	2.53165	0.4	0.605	0.338843	0.5052
	B07	8	6.06061	0.8	0.835	0.0419162	0.6662
	H08	2	1.72414	0.4	0.42	0.047619	0.6334
	M201	2	1.92308	0.8	0.48	-0.666667	0.0716
PRNQ	A10	8	4.37063	0.88	0.7712	-0.141079	0.5141
	AT1	12	5.58036	0.8	0.8208	0.0253411	0.3492
	M313	5	1.84094	0.4	0.4568	0.124343	0.0009
	AC4	2	1.36761	0.08	0.2688	0.702381	0.0428
	AG7	7	2.28938	0.28	0.5632	0.502841	0
	F06	2	1.52253	0.28	0.3432	0.184149	0.4842
	AC2	4	2.39923	0.52	0.5832	0.108368	0.2192
	AC7	7	2.85388	0.68	0.6496	-0.046798	0.9879
	B07	9	5.12295	0.8	0.8048	0.00596421	0
	H08	3	2.14777	0.56	0.5344	-0.0479042	0.0345
	M201	3	2.39923	0.92	0.5832	-0.577503	0.5053
LSP-1	A10	5	3.50877	0.85	0.715	-0.188811	0.0647
	AT1	12	5.19481	0.85	0.8075	-0.0526316	0.2646
	M313	3	1.72786	0.45	0.42125	-0.0682493	0.0105
	AC4	2	1.40598	0.05	0.28875	0.82684	0.4654
	AG7	6	2.64026	0.15	0.62125	0.758551	0.0165
	F06	2	1.1611	0.15	0.13875	-0.0810811	0.3531
	AC2	5	2.95203	0.6	0.66125	0.0926276	0.02
	AC7	7	3.2	0.85	0.6875	-0.236364	0.0013
	B07	13	7.92079	0.85	0.87375	0.0271817	0.1012
	H08	5	2.12202	0.5	0.52875	0.0543735	0.0568
	M201	4	2.5641	0.6	0.61	0.0163934	0.007
LSP-2	A10	6	4.43077	0.5	0.774306	0.35426	1
	AT1	9	5.87755	0.833333	0.829861	-0.0041841	0.9824
	M313	3	1.81132	0.25	0.447917	0.44186	0.0416
	AC4	2	1.49223	0.0833333	0.329861	0.747368	0.1332
	AG7	7	3.64557	0.416667	0.725694	0.425837	0.0152
	F06	2	1.70414	0.0833333	0.413194	0.798319	1
	AC2	3	2.32258	0.5	0.569444	0.121951	0.1982
	AC7	6	3.34884	0.583333	0.701389	0.168317	1
	B07	12	10.6667	0.666667	0.90625	0.264368	0.0043
	H08	2	1.49223	0.25	0.329861	0.242105	1
	M201	3	1.81132	0.583333	0.447917	-0.302326	0.0138
MTLP-1	A10	6	3.62963	0.607143	0.72449	0.161972	0.0036
	AT1	11	7.09502	0.928571	0.859056	-0.0809206	0.0003
	M313	4	2.59174	0.285714	0.614158	0.534787	0
	AC4	2	1.6	0.142857	0.375	0.619048	0.298
	AG7	9	2.74606	0.321429	0.635842	0.494483	0
	F06	2	1.03635	0.0357143	0.0350765	-0.0181818	0.074
	AC2	4	3.11111	0.607143	0.678571	0.105263	0.0456
	AC7	7	2.23362	0.428571	0.552296	0.224018	0.3947
	B07	10	5.38832	0.464286	0.814413	0.429914	0.0012
	H08	4	2.20534	0.5	0.546556	0.0851809	0.0659
	M201	4	2.18994	0.5	0.543367	0.0798122	0.0001
MTLP-2	A10	8	2.77149	0.657143	0.639184	-0.0280971	0.0237
	AT1	13	6.80556	0.885714	0.853061	-0.0382775	0.1621
	M313	3	1.94909	0.2	0.486939	0.589271	0.1655
	AC4	3	1.85325	0.228571	0.460408	0.503546	0.053
	AG7	10	4.63138	0.285714	0.784082	0.635606	0
	F06	2	1.2888	0.0857143	0.224082	0.617486	0.0653
	AC2	3	2.70419	0.514286	0.630204	0.183938	0.134
	AC7	7	1.9007	0.428571	0.473878	0.0956072	0.3139
	B07	10	5.38462	0.514286	0.814286	0.368421	0.2251
	H08	3	1.76768	0.4	0.434286	0.0789474	0.7297
	M201	4	2.18555	0.742857	0.542449	-0.369451	0
