# Supplementary material for: Fine-scale population genetic structure of dengue mosquito vector, Aedes aegypti, in Metropolitan Manila, Philippines
Source: PLoS Negl Trop Dis. 2020 May 4;14(5):e0008279. doi: 10.1371/journal.pntd.0008279 (PMC7224578; doi:10.1371/journal.pntd.0008279)
Supplement: S5 Table — (XLSX) [file pntd.0008279.s008.xlsx]

## Sheet: Sheet1
S5 Table. Null allele frequency estimates per locus per Ae. aegypti populations
Locus	Population	Estimate of Null Allele Frequency		Locus	Population	Estimate of Null Allele Frequency
A10	CAL-N	1e-05		AC2	CAL-N	4e-05
	CAL-S	0.00318			CAL-S	0.10634
	VAL	0.05815			VAL	0
	QZC-1	0			QZC-1	1e-05
	QZC-2	0.01273			QZC-2	0.00727
	QZC-3	0			QZC-3	0
	QZC-4	0.03146			QZC-4	0.01169
	QZC-5	0.03555			QZC-5	0.08054
	MNL-1	0.06411			MNL-1	0.04181
	MNL-2	0.03518			MNL-2	0
	MRK	1e-05			MRK	0
	SJ-MND	0.04726			SJ-MND	0.04226
	PSG	0.03284			PSG	0.13724
	MKT	0.0269			MKT	0.05327
	PSY	0			PSY	0.03941
	TGG	0			TGG	0
	PRNQ	0.03141			PRNQ	0.00687
	LSP-1	0.10222			LSP-1	0.03956
	LSP-2	0			LSP-2	0
	MTLP-1	0.10105			MTLP-1	0.07856
	MTLP-2	1e-05			MTLP-2	0
AT1	CAL-N	0.04497		AC7	CAL-N	0
	CAL-S	0.02868			CAL-S	0.08317
	VAL	0			VAL	0
	QZC-1	0			QZC-1	0
	QZC-2	0			QZC-2	0
	QZC-3	0.07115			QZC-3	0.00214
	QZC-4	0.01078			QZC-4	0.02112
	QZC-5	0			QZC-5	0.10719
	MNL-1	0.00246			MNL-1	0.06038
	MNL-2	2e-05			MNL-2	0.01621
	MRK	0			MRK	0.04047
	SJ-MND	0.04705			SJ-MND	0
	PSG	0.04773			PSG	0.0872
	MKT	0.03017			MKT	0.08089
	PSY	0			PSY	0
	TGG	0			TGG	0
	PRNQ	0			PRNQ	0
	LSP-1	0			LSP-1	0.03899
	LSP-2	0			LSP-2	0
	MTLP-1	0.08237			MTLP-1	1e-05
	MTLP-2	0			MTLP-2	0
M313	CAL-N	0.10858		B07	CAL-N	0.07793
	CAL-S	0			CAL-S	0.04904
	VAL	0.0272			VAL	0
	QZC-1	0.07548			QZC-1	0.11062
	QZC-2	0.10841			QZC-2	0
	QZC-3	0.09392			QZC-3	0.14561
	QZC-4	0.12483			QZC-4	0.12532
	QZC-5	0.00584			QZC-5	0.08906
	MNL-1	0.04575			MNL-1	0.06889
	MNL-2	0.14038			MNL-2	0.12137
	MRK	0.12209			MRK	0.05918
	SJ-MND	0.08445			SJ-MND	0.02047
	PSG	0.1539			PSG	0.07497
	MKT	0.24595			MKT	0.09803
	PSY	0.12679			PSY	0.05926
	TGG	0.15775			TGG	0.00036
	PRNQ	0.15052			PRNQ	0.13573
	LSP-1	0.09146			LSP-1	0.04675
	LSP-2	0.16631			LSP-2	0.12247
	MTLP-1	0.2044			MTLP-1	0.1175
	MTLP-2	0.09444			MTLP-2	0.0598
AC4	CAL-N	0.10639		H08	CAL-N	0.05322
	CAL-S	0.16667			CAL-S	0.07079
	VAL	0.11752			VAL	0.20433
	QZC-1	0.1168			QZC-1	1e-05
	QZC-2	0.1305			QZC-2	0
	QZC-3	0.04038			QZC-3	0.02167
	QZC-4	0.21629			QZC-4	1e-05
	QZC-5	0.05833			QZC-5	1e-05
	MNL-1	0.06158			MNL-1	1e-05
	MNL-2	0.1882			MNL-2	4e-05
	MRK	0.23817			MRK	3e-05
	SJ-MND	0.11044			SJ-MND	2e-05
	PSG	0.13726			PSG	0.00951
	MKT	0.26679			MKT	1e-05
	PSY	0.16505			PSY	0.09411
	TGG	0.32686			TGG	0
	PRNQ	0.13048			PRNQ	0.05546
	LSP-1	0.06363			LSP-1	0.13934
	LSP-2	0.15027			LSP-2	0
	MTLP-1	0.07515			MTLP-1	0.07525
	MTLP-2	0.08924			MTLP-2	0.00206
AG7	CAL-N	0.19438		M201	CAL-N	0
	CAL-S	0.0708			CAL-S	0
	VAL	0.09816			VAL	0
	QZC-1	0.14485			QZC-1	0
	QZC-2	0.27991			QZC-2	0
	QZC-3	0.08728			QZC-3	0.03339
	QZC-4	0.21484			QZC-4	0
	QZC-5	0.19817			QZC-5	0
	MNL-1	0.17922			MNL-1	0.00636
	MNL-2	0.17298			MNL-2	0
	MRK	0.20626			MRK	0
	SJ-MND	0.0816			SJ-MND	0
	PSG	0.28666			PSG	0
	MKT	0.18405			MKT	0.02734
	PSY	0.1848			PSY	0
	TGG	0.21429			TGG	0.07318
	PRNQ	0.21192			PRNQ	0
	LSP-1	0.12084			LSP-1	0.0419
	LSP-2	0.17129			LSP-2	0.03021
	MTLP-1	0.17898			MTLP-1	0.0046
	MTLP-2	0.2153			MTLP-2	0
F06	CAL-N	0.18238
	CAL-S	0
	VAL	1e-05
	QZC-1	0.10812
	QZC-2	0.06901
	QZC-3	0.11236
	QZC-4	0.11686
	QZC-5	0.05833
	MNL-1	0.17415
	MNL-2	0.03693
	MRK	3e-05
	SJ-MND	0.15374
	PSG	0.13506
	MKT	1e-05
	PSY	0.08426
	TGG	0
	PRNQ	0.03337
	LSP-1	0.0631
	LSP-2	1e-05
	MTLP-1	0.11465
	MTLP-2	0.0992
