# Supplementary material for: Fine-scale population genetic structure of dengue mosquito vector, Aedes aegypti, in Metropolitan Manila, Philippines
Source: PLoS Negl Trop Dis. 2020 May 4;14(5):e0008279. doi: 10.1371/journal.pntd.0008279 (PMC7224578; doi:10.1371/journal.pntd.0008279)
Supplement: S6 Table — (XLSX) [file pntd.0008279.s009.xlsx]

## Sheet: Sheet1
S6 Table. Analysis of linkage disequilibrium of Ae. aegypti populations in Metropolitan Manila, Philippines
Loci 1	Loci 2	Mosquito Populations
		CAL-N	CAL-S	VAL	QZC-1	QZC-2	QZC-3	QZC-4	QZC-5	MNL-1	MNL-2	MRK	SJ-MND	PSG	MKT	PSY	TGG	PRNQ	LSP-1	LSP-2	MTLP-1	MTLP-2
A10	AT1	+	+	+	-	-	+	+	-	+	-	-	+	-	-	-	-	-	-	-	+	-
	M313	-	-	-	-	-	+	-	-	-	+	-	-	-	-	-	-	+	-	-	-	+
	AC4	-	-	-	-	-	-	+	-	-	-	-	-	-	-	-	-	-	-	-	-	-
	AG7	-	+	-	-	+	-	+	-	-	-	-	-	-	-	-	-	-	-	-	+	-
	F06	-	-	-	-	-	-	-	-	-	-	-	-	-	-	-	-	-	-	-	-	-
	AC2	+	-	-	-	+	-	-	-	-	-	-	-	-	-	-	-	-	-	-	-	-
	AC7	-	+	+	-	-	-	-	-	-	-	-	-	-	-	-	-	+	-	-	+	-
	B07	-	-	+	-	+	-	-	-	+	-	+	-	+	-	-	-	-	-	-	+	-
	H08	-	+	-	-	-	-	-	-	-	-	-	-	-	-	-	-	-	-	-	-	-
	M201	-	-	+	-	-	-	-	-	-	-	-	-	-	-	-	-	-	-	-	-	-
AT1	M313	-	-	-	-	+	-	-	-	-	+	-	-	-	-	-	-	-	-	+	-	-
	AC4	+	-	-	-	-	-	+	-	+	-	-	+	-	-	-	-	-	-	-	-	-
	AG7	-	-	-	-	-	-	-	-	-	-	-	-	-	-	-	-	-	-	-	-	-
	F06	+	-	-	-	-	-	-	-	-	-	-	-	-	-	-	-	-	-	-	-	-
	AC2	-	+	+	-	-	-	-	-	-	-	-	-	+	-	-	-	-	-	-	-	+
	AC7	-	+	-	-	+	-	-	-	-	-	+	+	-	+	+	-	-	+	-	-	+
	B07	-	-	+	+	+	-	-	-	-	-	-	-	-	-	-	-	-	-	-	-	+
	H08	-	-	-	+	-	-	-	-	-	-	-	-	+	-	-	-	-	-	-	-	-
	M201	-	-	-	-	-	-	-	-	-	-	-	-	-	-	-	-	-	-	-	+	-
M313	AC4	-	-	-	-	-	-	-	-	-	-	-	-	-	-	-	-	-	-	-	-	-
	AG7	-	-	+	-	-	-	-	+	-	-	-	+	-	-	-	-	-	-	-	-	-
	F06	-	-	-	-	-	-	+	-	-	-	-	-	-	-	-	-	-	-	-	-	-
	AC2	-	-	-	-	-	-	-	-	+	-	-	-	-	-	-	-	-	-	-	-	-
	AC7	-	-	-	-	-	-	-	-	-	-	-	-	-	-	-	-	-	-	-	-	-
	B07	-	+	+	-	-	-	-	-	-	-	-	-	-	-	-	+	+	-	-	+	+
	H08	-	-	-	-	-	-	-	-	-	+	-	-	-	-	-	-	-	-	-	-	-
	M201	-	-	+	-	-	-	-	-	-	-	-	-	-	-	-	+	-	-	-	-	-
AC4	AG7	-	+	-	-	-	-	+	-	-	-	-	-	-	-	-	-	-	-	-	-	-
	F06	+	-	-	-	-	-	-	+	-	-	-	-	-	-	-	-	-	-	-	-	-
	AC2	-	+	+	-	-	-	-	-	-	-	-	-	-	-	-	-	+	-	-	-	-
	AC7	-	-	-	-	-	+	-	-	-	-	-	-	-	-	-	+	-	-	-	-	-
	B07	-	-	-	+	+	-	-	-	-	-	-	-	-	-	-	-	-	-	-	-	-
	H08	-	-	+	-	-	-	-	-	-	-	-	-	-	-	-	-	-	-	-	-	-
	M201	-	-	-	-	-	-	+	-	-	-	-	-	-	-	-	-	-	-	-	-	-
AG7	F06	-	-	-	-	-	-	-	-	-	-	-	+	+	-	-	-	-	-	+	-	-
	AC2	-	-	-	-	+	-	-	-	-	-	-	-	-	-	-	-	-	-	-	+	+
	AC7	-	+	-	-	+	-	-	-	-	-	-	-	-	-	-	-	-	-	-	-	-
	B07	-	-	-	-	+	-	-	-	-	-	-	-	+	-	-	-	-	-	-	-	-
	H08	-	-	-	-	+	-	-	-	-	+	-	-	-	-	-	-	-	-	-	+	-
	M201	-	-	+	-	-	-	-	-	-	-	-	-	-	-	-	-	-	-	-	-	-
F06	AC2	+	-	-	-	-	-	-	-	-	-	-	-	-	-	-	-	-	-	-	-	-
	AC7	-	-	-	-	-	-	-	-	-	-	-	-	-	-	+	-	-	-	-	-	-
	B07	-	+	-	-	-	-	-	+	-	-	-	-	-	-	-	-	-	-	-	-	-
	H08	-	-	-	-	-	-	-	-	-	-	-	-	-	-	-	-	-	-	-	-	-
	M201	-	-	-	-	-	-	-	-	-	+	-	-	-	-	-	-	-	-	-	-	-
AC2	AC7	-	-	-	-	-	-	-	+	-	-	-	-	-	-	+	-	-	-	-	-	-
	B07	-	-	-	-	-	-	-	-	-	-	-	-	-	-	-	-	+	+	-	-	-
	H08	-	-	-	-	-	-	+	-	-	-	-	+	+	-	+	-	-	-	-	+	-
	M201	-	-	+	-	-	-	-	-	-	-	-	-	-	-	-	-	-	-	-	-	-
AC7	B07	-	-	+	-	-	+	-	-	-	-	-	-	-	-	-	-	-	-	-	-	-
	H08	-	-	-	-	-	+	-	-	-	-	-	-	-	-	-	-	-	-	+	-	+
	M201	-	-	+	-	-	-	-	+	-	-	-	-	-	-	-	-	-	-	-	-	-
B07	H08	-	-	-	-	-	+	-	-	-	-	+	+	-	-	-	-	-	+	+	-	+
	M201	-	-	-	-	-	-	-	+	-	+	-	+	-	-	-	-	-	-	-	-	-
H08	M201	-	-	-	-	-	+	-	-	-	-	-	-	-	-	-	-	-	-	-	-	-
Note: "+" refers to significant linkage disequilibirum (p <0.05) while "-" refers to non-significant linkage disequilibrium between two microsatellites per mosquito population
