# Supplementary material for: Fine-scale population genetic structure of dengue mosquito vector, Aedes aegypti, in Metropolitan Manila, Philippines
Source: PLoS Negl Trop Dis. 2020 May 4;14(5):e0008279. doi: 10.1371/journal.pntd.0008279 (PMC7224578; doi:10.1371/journal.pntd.0008279)
Supplement: S7 Table — (XLSX) [file pntd.0008279.s010.xlsx]

## Sheet: Sheet1
S7 Table . Genetic differentiation of Ae. aegypti populations in Metropolitan Manila, Philippines using uncorrected (below diagonal) and corrected (above diagonal) FST
Populations	CAL-N	CAL-S	VAL	QZC-1	QZC-2	QZC-3	QZC-4	QZC-5	MNL-1	MNL-2	MRK	SJ-MND	PSG	MKT	PSY	TGG	PRNQ	LSP-1	LSP-2	MTLP-1	MTLP-2
CAL-N	-	0.012067	0.016728	0.014521	0.013608	0.00568	0.016258	0.019178	0.013838	0.011648	0.008079	0.032964	0.023469	0.026943	-0.001	0.021809	0.010015	0.005242	0.023407	0.010383	0.021509
CAL-S	0.01	-	-0.003	0.002401	0.001067	0.007225	0.003763	0.004979	0.0034	0.007385	0.010293	0.005006	0.023931	0.027476	0.003142	0.027602	0.007882	0.009947	0.011688	0.006073	0.011397
VAL	0.016	0	-	0.000583	0.009214	0.008637	0.020751	0.005588	0.008754	0.00689	0.020906	0.014184	0.041856	0.02784	0.003177	0.020778	0.007553	0.010758	0.018957	0.016248	0.016115
QZC-1	0.016	0.002	0	-	0.013676	0.009094	0.016308	0.010839	0.004898	0.008051	0.025497	0.014958	0.035493	0.046104	0.002454	0.025022	0.017503	0.010641	0.006077	0.007243	0.012512
QZC-2	0.013	0	0.006	0.015	-	0.006017	-0.001	0.009717	0.009139	0.007809	0.011585	0.02069	0.026907	0.019409	0.004998	0.019502	0.014107	0.011599	0.017197	0.004305	0.009304
QZC-3	0.006	0.007	0.008	0.012	0.004	-	0.0052	0.010355	0.008493	0.009831	0.016054	0.016101	0.031158	0.033118	-0.002	0.028299	0.008776	0.012483	0.004163	0.007679	0.008786
QZC-4	0.018	0.004	0.022	0.02	0	0.004	-	0.021866	0.015385	0.002127	0.005322	0.028577	0.016328	0.021366	0.004513	0.011804	0.014682	0.009427	0.003611	0.004714	0.006501
QZC-5	0.018	0.007	0.006	0.009	0.01	0.011	0.023	-	0.009649	0.022577	0.024894	0.019113	0.045132	0.039815	0.005962	0.030652	0.019844	0.018829	0.026423	0.013654	0.020556
MNL-1	0.016	0.002	0.007	0.008	0.009	0.01	0.016	0.011	-	0.016732	0.024134	0.01706	0.041718	0.043148	0.004376	0.027378	0.01045	0.009008	0.011834	0.005741	0.012459
MNL-2	0.011	0.007	0.006	0.009	0.007	0.008	0.002	0.023	0.017	-	0.000612	0.027767	0.016981	0.009769	0.000985	0.008195	0.007924	0.005735	0.005626	0.006645	0.010655
MRK	0.005	0.01	0.021	0.024	0.01	0.012	0.007	0.023	0.02	0.002	-	0.034586	-0.009	0.010343	-0.002	0.002545	0.003314	-0.001	0.00583	0.006877	0.015082
SJ-MND	0.037	0.009	0.021	0.018	0.022	0.019	0.03	0.022	0.02	0.028	0.035	-	0.051032	0.063808	0.02216	0.062886	0.027411	0.02808	0.032891	0.020655	0.034857
PSG	0.03	0.031	0.048	0.041	0.033	0.038	0.025	0.051	0.05	0.023	-0.004	0.063	-	0.025238	0.014491	0.011771	0.016253	0.004582	0.015209	0.009646	0.017736
MKT	0.025	0.028	0.024	0.043	0.017	0.03	0.023	0.038	0.042	0.01	0.015	0.062	0.035	-	0.024852	0.021851	0.019637	0.025593	0.030517	0.017665	0.025305
PSY	-0.002	0.003	0.002	0.004	0.005	-0.002	0.007	0.004	0.004	0.002	-0.002	0.025	0.023	0.026	-	0.0087	-0.002	-0.002	-0.004	-0.001	0.00809
TGG	0.022	0.03	0.021	0.029	0.021	0.027	0.018	0.028	0.024	0.011	0.003	0.068	0.014	0.028	0.011	-	0.012341	0.002718	0.019525	0.011682	0.015008
PRNQ	0.011	0.008	0.007	0.019	0.015	0.009	0.018	0.021	0.012	0.01	0.007	0.031	0.027	0.023	-0.001	0.016	-	0.0119	0.001674	-0.001	0.013253
LSP-1	0.009	0.013	0.017	0.012	0.012	0.014	0.012	0.019	0.01	0.007	-0.001	0.034	0.012	0.026	0.002	0.004	0.018	-	0.011847	0.005268	0.016707
LSP-2	0.024	0.01	0.017	0.011	0.019	0.005	0.008	0.028	0.011	0.01	0.01	0.034	0.026	0.035	-0.003	0.031	0.005	0.016	-	-0.002	0.00166
MTLP-1	0.011	0.002	0.015	0.007	0.004	0.01	0.006	0.013	0.007	0.006	0.006	0.025	0.019	0.014	0.002	0.011	0.001	0.008	0.001	-	0.001335
MTLP-2	0.021	0.011	0.011	0.015	0.009	0.008	0.008	0.022	0.014	0.01	0.013	0.037	0.022	0.024	0.007	0.015	0.015	0.017	0.003	0.002	-
Bold and underlined FST values are statistically significant (p <0.05)
