# Supplementary material for: Fine-scale population genetic structure of dengue mosquito vector, Aedes aegypti, in Metropolitan Manila, Philippines
Source: PLoS Negl Trop Dis. 2020 May 4;14(5):e0008279. doi: 10.1371/journal.pntd.0008279 (PMC7224578; doi:10.1371/journal.pntd.0008279)
Supplement: S8 Table — (XLSX) [file pntd.0008279.s011.xlsx]

## Sheet: Sheet1
S8 Table. Genetic differentiation of Ae. aegypti populations in Metropolitan Manila, Philippines using corrected FST (below diagonal) and Gene flow (Nm) (above diagonal)
Populations	CAL-N	CAL-S	VAL	QZC-1	QZC-2	QZC-3	QZC-4	QZC-5	MNL-1	MNL-2	MRK	SJ-MND	PSG	MKT	PSY	TGG	PRNQ	LSP-1	LSP-2	MTLP-1	MTLP-2
CAL-N	-	20.4677	14.695	16.9664	18.1215	43.7641	15.127	12.7858	17.8162	21.2129	30.6944	7.33403	10.4023	9.02885	n/a	11.2132	24.7126	47.4417	10.4306	23.8278	11.373
CAL-S	0.012067	-	n/a	103.873	234.052	34.3521	66.1864	49.9609	73.2794	33.6024	24.0384	49.6901	10.1967	8.84885	79.3172	8.80731	31.4678	24.8832	21.1395	40.9158	21.6856
VAL	0.016728	-0.003	-	428.566	26.8826	28.6952	11.7976	44.4887	28.3084	36.0345	11.7083	17.3755	5.72286	8.72989	78.4406	11.782	32.8494	22.9885	12.9377	15.1365	15.2635
QZC-1	0.014521	0.002401	0.000583	-	18.0302	27.2407	15.0799	22.8149	50.7912	30.802	9.55508	16.4635	6.79364	5.17252	101.624	9.74121	14.0333	23.244	40.8887	34.2661	19.7308
QZC-2	0.013608	0.001067	0.009214	0.013676	-	41.2989	n/a	25.4781	27.1053	31.7643	21.3296	11.8331	9.04126	12.6306	49.77	12.5692	17.4717	21.3036	14.2874	57.822	26.6202
QZC-3	0.00568	0.007225	0.008637	0.009094	0.006017	-	47.8269	23.8929	29.186	25.1798	15.3224	15.277	7.77362	7.29877	n/a	8.58423	28.2368	19.7772	59.8028	32.3063	28.2044
QZC-4	0.016258	0.003763	0.020751	0.016308	-0.001	0.0052	-	11.1833	15.9996	117.286	46.7248	8.49829	15.0611	11.4508	55.1455	20.9293	16.7777	26.2696	68.9829	52.7835	38.2056
QZC-5	0.019178	0.004979	0.005588	0.010839	0.009717	0.010355	0.021866	-	25.6594	10.8232	9.79258	12.8301	5.28931	6.02904	41.6822	7.90607	12.3483	13.0274	9.21145	18.0597	11.9119
MNL-1	0.013838	0.0034	0.008754	0.004898	0.009139	0.008493	0.015385	0.009649	-	14.6914	10.1088	14.4042	5.74262	5.54401	56.8798	8.88142	23.6734	27.5031	20.8756	43.2964	19.8158
MNL-2	0.011648	0.007385	0.00689	0.008051	0.007809	0.009831	0.002127	0.022577	0.016732	-	408.247	8.75349	14.4723	25.3412	253.557	30.2564	31.2997	43.342	44.1865	37.3723	23.2132
MRK	0.008079	0.010293	0.020906	0.025497	0.011585	0.016054	0.005322	0.024894	0.024134	0.000612	-	6.97836	n/a	23.9209	n/a	97.9818	75.1875	n/a	42.6316	36.1031	16.3261
SJ-MND	0.032964	0.005006	0.014184	0.014958	0.02069	0.016101	0.028577	0.019113	0.01706	0.027767	0.034586	-	4.64889	3.668	11.0316	3.72545	8.87043	8.65313	7.35086	11.8536	6.92216
PSG	0.023469	0.023931	0.041856	0.035493	0.026907	0.031158	0.016328	0.045132	0.041718	0.016981	-0.009	0.051032	-	9.6557	17.0021	20.9886	15.1318	54.3113	16.1876	25.6675	13.8456
MKT	0.026943	0.027476	0.02784	0.046104	0.019409	0.033118	0.021366	0.039815	0.043148	0.009769	0.010343	0.063808	0.025238	-	9.80955	11.1911	12.4811	9.5183	7.94216	13.9023	9.62947
PSY	-0.001	0.003142	0.003177	0.002454	0.004998	-0.002	0.004513	0.005962	0.004376	0.000985	-0.002	0.02216	0.014491	0.024852	-	28.4856	n/a	n/a	n/a	n/a	30.6523
TGG	0.021809	0.027602	0.020778	0.025022	0.019502	0.028299	0.011804	0.030652	0.027378	0.008195	0.002545	0.062886	0.011771	0.021851	0.0087	-	20.0077	91.7294	12.5541	21.1504	16.4078
PRNQ	0.010015	0.007882	0.007553	0.017503	0.014107	0.008776	0.014682	0.019844	0.01045	0.007924	0.003314	0.027411	0.016253	0.019637	-0.002	0.012341	-	20.7584	149.093	n/a	18.6137
LSP-1	0.005242	0.009947	0.010758	0.010641	0.011599	0.012483	0.009427	0.018829	0.009008	0.005735	-0.001	0.02808	0.004582	0.025593	-0.002	0.002718	0.0119	-	20.8524	47.2063	14.7138
LSP-2	0.023407	0.011688	0.018957	0.006077	0.017197	0.004163	0.003611	0.026423	0.011834	0.005626	0.00583	0.032891	0.015209	0.030517	-0.004	0.019525	0.001674	0.011847	-	n/a	150.352
MTLP-1	0.010383	0.006073	0.016248	0.007243	0.004305	0.007679	0.004714	0.013654	0.005741	0.006645	0.006877	0.020655	0.009646	0.017665	-0.001	0.011682	-0.001	0.005268	-0.002	-	187.016
MTLP-2	0.021509	0.011397	0.016115	0.012512	0.009304	0.008786	0.006501	0.020556	0.012459	0.010655	0.015082	0.034857	0.017736	0.025305	0.00809	0.015008	0.013253	0.016707	0.00166	0.001335	-
n/a refers to non-calculated Nm values due to 0 or negative FST
