# Supplementary material for: Fine-scale population genetic structure of dengue mosquito vector, Aedes aegypti, in Metropolitan Manila, Philippines
Source: PLoS Negl Trop Dis. 2020 May 4;14(5):e0008279. doi: 10.1371/journal.pntd.0008279 (PMC7224578; doi:10.1371/journal.pntd.0008279)
Supplement: S9 Table — (XLSX) [file pntd.0008279.s012.xlsx]

## Sheet: Sheet1
S9 Table. Analysis of molecular variance (AMOVA) of populations from Metropolitan Manila
Source of Variation	df	Sum of Squares	Estimated Variance	Percentage	F-Statistic	Value	P-value
Among Populations	20	91.9721	0.0198911	0.00619602	Fst	0.00619602	0.001*
Among Individuals	505	1823	0.419494	0.130671	Fis	0.131486	0.001*
Within Individuals	526	1457.5	2.77091	0.863133	Fit	0.136867	0.001*
Total	1051	3372.47	3.2103	1
Fst, differentiation among populations
Fis, differentiation among individuals
Fit, differentiation within individuals
*Statistically significant values (p<0.01)
